# Supplementary material for: Development of Efficient Sodium Alginate/Polysuccinimide-Based Hydrogels as Biodegradable Acetaminophen Delivery Systems
Source: Gels. 2023 Dec 14;9(12):980. doi: 10.3390/gels9120980 (PMC10743301; doi:10.3390/gels9120980)
Supplement: Supplementary file 1 [file gels-09-00980-s001.zip]

Archive with 1 entries (1 files):
- gels-2772269-supplementary.pdf
